# Supplementary material for: Interventions to Improve Timely Detection and Diagnosis of Cancer Among the Adult Population: A Scoping Review
Source: Healthcare (Basel). 2026 Jun 6;14(12):1600. doi: 10.3390/healthcare14121600 (PMC13299167; doi:10.3390/healthcare14121600)
Supplement: Supplementary file 1 [file healthcare-14-01600-s001.zip]

Archive with 2 entries (2 files):
- S1_Supplement_File_PRISMA-ScR-Checklist-edited.pdf
- S2_Supplement_File_Database specific search strategies for Medline Embase and CINAHL-edited.pdf
